# Supplementary material for: A Multi-Omics Study of Chicken Infected by Nephropathogenic Infectious Bronchitis Virus
Source: Viruses. 2019 Nov 16;11(11):1070. doi: 10.3390/v11111070 (PMC6893681; doi:10.3390/v11111070)
Supplement: Supplementary file 1 [file viruses-11-01070-s001.zip]

Archive with 10 entries (9 files):
- Supplementary files-for conversion/
- Supplementary files-for conversion/Figure S1.eps
- Supplementary files-for conversion/Figure S2.eps
- Supplementary files-for conversion/Figure S3.eps
- Supplementary files-for conversion/Table S1.pdf
- Supplementary files-for conversion/Table S2.pdf
- Supplementary files-for conversion/Table S3.pdf
- Supplementary files-for conversion/Table S4.pdf
- Supplementary files-for conversion/Table S5.pdf
- Supplementary files-for conversion/Table S6.pdf
